# Supplementary material for: Antiphospholipid Antibodies Occurrence in Acute SARS-CoV-2 Infection without Overt Thrombosis
Source: Biomedicines. 2023 Apr 22;11(5):1241. doi: 10.3390/biomedicines11051241 (PMC10215326; doi:10.3390/biomedicines11051241)
Supplement: Supplementary file 1 [file biomedicines-11-01241-s001.zip]

Archive with 1 entries (1 files):
- biomedicines-2307925-supplementary.pdf
